# Supplementary material for: Moringa oleifera Supplementation as a Natural Galactagogue: A Systematic Review on Its Role in Supporting Milk Volume and Prolactin Levels
Source: Foods. 2025 Jul 16;14(14):2487. doi: 10.3390/foods14142487 (PMC12294722; doi:10.3390/foods14142487)
Supplement: Supplementary file 1 [file foods-14-02487-s001.zip]

Archive with 1 entries (1 files):
- foods-3682201-supplementary.pdf
